# Supplementary material for: The Effect of Light on the Germination of Raphanus sativus Seeds and the Use of Sprout Extracts in the Development of a Dermatocosmetic Gel
Source: Gels. 2025 Jul 2;11(7):515. doi: 10.3390/gels11070515 (PMC12294505; doi:10.3390/gels11070515)
Supplement: Supplementary file 1 [file gels-11-00515-s001.zip]

Archive with 1 entries (1 files):
- gels-3701250-supplementary.pdf
